# Supplementary material for: Reference-free cell type deconvolution of multi-cellular pixel-resolution spatially resolved transcriptomics data
Source: Nat Commun. 2022 Apr 29;13:2339. doi: 10.1038/s41467-022-30033-z (PMC9055051; doi:10.1038/s41467-022-30033-z)
Supplement: Supplementary file 5 — Supplementary Data 1 [file 41467_2022_30033_MOESM5_ESM.xlsx]

## Sheet: Supplemental_Data_1
term	p.val	q.val	sscore	edge
GO:0002252 immune effector process	0.0001	0.0137441	1.43321	2.93585
GO:0002449 lymphocyte mediated immunity	0.0001	0.0137441	1.2268	9.17738
GO:0002460 adaptive immune response based on somatic recombination of immune receptors built from immunoglobulin superfamily domains	0.0001	0.0137441	1.2268	9.17738
GO:0002684 positive regulation of immune system process	0.0001	0.0137441	1.49077	2.93585
GO:0002697 regulation of immune effector process	0.0001	0.0137441	1.44397	2.97295
GO:0010638 positive regulation of organelle organization	0.0001	0.0137441	1.4065	1.35695
GO:0048518 positive regulation of biological process	0.0001	0.0137441	1.73127	0.44955
GO:0048522 positive regulation of cellular process	0.0001	0.0137441	1.55015	0.95442
GO:0050900 leukocyte migration	0.0001	0.0137441	1.44705	5.88326
GO:0051179 localization	0.0001	0.0137441	1.33699	1.01528
GO:1902531 regulation of intracellular signal transduction	0.0001	0.0137441	1.36975	0.73568
GO:0002682 regulation of immune system process	0.00019998	0.0137441	1.44702	2.93585
GO:0002694 regulation of leukocyte activation	0.00019998	0.0137441	1.46053	2.93585
GO:0002696 positive regulation of leukocyte activation	0.00019998	0.0137441	1.46053	2.93585
GO:0042110 T cell activation	0.00019998	0.0137441	1.44406	2.93585
GO:0051249 regulation of lymphocyte activation	0.00019998	0.0137441	1.46053	2.93585
GO:0051251 positive regulation of lymphocyte activation	0.00019998	0.0137441	1.46053	2.93585
GO:0070486 leukocyte aggregation	0.00019998	0.0137441	1.44406	2.93585
GO:0070489 T cell aggregation	0.00019998	0.0137441	1.44406	2.93585
GO:0071593 lymphocyte aggregation	0.00019998	0.0137441	1.44406	2.93585
GO:0008283 cell population proliferation	0.00029997	0.0137441	1.4024	0.552172
GO:0010941 regulation of cell death	0.00029997	0.0137441	1.39626	0.00921834
GO:0031294 lymphocyte costimulation	0.00029997	0.0137441	1.31621	2.93585
GO:0031295 T cell costimulation	0.00029997	0.0137441	1.31621	2.93585
GO:0034110 regulation of homotypic cell-cell adhesion	0.00029997	0.0137441	1.31621	2.93585
GO:0034112 positive regulation of homotypic cell-cell adhesion	0.00029997	0.0137441	1.31621	2.93585
GO:0048584 positive regulation of response to stimulus	0.00029997	0.0137441	1.32632	0.758314
GO:0050789 regulation of biological process	0.00029997	0.0137441	1.29834	0.95442
GO:0050863 regulation of T cell activation	0.00029997	0.0137441	1.31621	2.93585
GO:0050870 positive regulation of T cell activation	0.00029997	0.0137441	1.31621	2.93585
GO:0065009 regulation of molecular function	0.00029997	0.0137441	1.33104	0.73568
GO:1903037 regulation of leukocyte cell-cell adhesion	0.00029997	0.0137441	1.31621	2.93585
GO:1903039 positive regulation of leukocyte cell-cell adhesion	0.00029997	0.0137441	1.31621	2.93585
GO:0019222 regulation of metabolic process	0.00039996	0.0146308	1.36074	0.95442
GO:0042127 regulation of cell population proliferation	0.00039996	0.0146308	1.33677	0.552172
GO:0048583 regulation of response to stimulus	0.00039996	0.0146308	1.35351	0.00322975
GO:0050865 regulation of cell activation	0.00039996	0.0146308	1.27339	1.31291
GO:0007159 leukocyte cell-cell adhesion	0.00049995	0.0146308	1.2783	2.93585
GO:0030335 positive regulation of cell migration	0.00049995	0.0146308	1.28366	3.33545
GO:0032388 positive regulation of intracellular transport	0.00049995	0.0146308	1.26087	2.01065
GO:0040017 positive regulation of locomotion	0.00049995	0.0146308	1.28366	3.33545
GO:0042981 regulation of apoptotic process	0.00049995	0.0146308	1.33895	0.00921834
GO:0043067 regulation of programmed cell death	0.00049995	0.0146308	1.33895	0.00921834
GO:0046649 lymphocyte activation	0.00049995	0.0146308	1.28	2.93585
GO:0050867 positive regulation of cell activation	0.00049995	0.0146308	1.2783	2.93585
GO:0051272 positive regulation of cellular component movement	0.00049995	0.0146308	1.28366	3.33545
GO:0065007 biological regulation	0.00049995	0.0146308	1.3094	0.95442
GO:1903651 positive regulation of cytoplasmic transport	0.00049995	0.0146308	1.26087	2.01065
GO:2000147 positive regulation of cell motility	0.00049995	0.0146308	1.28366	3.33545
GO:0002685 regulation of leukocyte migration	0.00059994	0.0146308	1.22742	5.88326
GO:0002687 positive regulation of leukocyte migration	0.00059994	0.0146308	1.22742	5.88326
GO:0002688 regulation of leukocyte chemotaxis	0.00059994	0.0146308	1.22742	5.88326
GO:0002690 positive regulation of leukocyte chemotaxis	0.00059994	0.0146308	1.22742	5.88326
GO:0005085 guanyl-nucleotide exchange factor activity	0.00059994	0.0146308	1.22907	0.73568
GO:0009966 regulation of signal transduction	0.00059994	0.0146308	1.30545	0.00322975
GO:0016477 cell migration	0.00059994	0.0146308	1.2525	3.33545
GO:0048520 positive regulation of behavior	0.00059994	0.0146308	1.22742	5.88326
GO:0048870 cell motility	0.00059994	0.0146308	1.2525	3.33545
GO:0050920 regulation of chemotaxis	0.00059994	0.0146308	1.22742	5.88326
GO:0050921 positive regulation of chemotaxis	0.00059994	0.0146308	1.22742	5.88326
GO:0051674 localization of cell	0.00059994	0.0146308	1.2525	3.33545
GO:1902533 positive regulation of intracellular signal transduction	0.00059994	0.0146308	1.30369	0.00339922
GO:0006915 apoptotic process	0.00069993	0.0167983	1.28633	0.0007774
GO:0002699 positive regulation of immune effector process	0.00079992	0.0167983	1.16315	2.97295
GO:0008219 cell death	0.00079992	0.0167983	1.29537	0.000514888
GO:0010646 regulation of cell communication	0.00079992	0.0167983	1.2761	0.00322975
GO:0023051 regulation of signaling	0.00079992	0.0167983	1.27265	0.00322975
GO:0034109 homotypic cell-cell adhesion	0.00079992	0.0167983	1.2783	2.93585
GO:0044877 protein-containing complex binding	0.00079992	0.0167983	1.25216	0.559242
GO:0050688 regulation of defense response to virus	0.00079992	0.0167983	1.1512	2.97295
GO:0050778 positive regulation of immune response	0.00079992	0.0167983	1.23578	2.93585
GO:0012501 programmed cell death	0.00089991	0.0183874	1.26047	0.000514888
GO:0072676 lymphocyte migration	0.00089991	0.0183874	1.20426	5.88326
GO:0006955 immune response	0.0009999	0.0193827	1.21049	0.00339922
GO:0040011 locomotion	0.0009999	0.0193827	1.21907	3.33545
GO:0051495 positive regulation of cytoskeleton organization	0.0009999	0.0193827	1.157	3.46156
GO:0002376 immune system process	0.00109989	0.0205313	1.23727	2.93585
GO:0050794 regulation of cellular process	0.00109989	0.0205313	1.24754	0.95442
GO:0051049 regulation of transport	0.00109989	0.0205313	1.24211	1.06575
GO:0044093 positive regulation of molecular function	0.00119988	0.0218581	1.1848	0.95442
GO:0060326 cell chemotaxis	0.00119988	0.0218581	1.20443	4.13708
GO:0051234 establishment of localization	0.00129987	0.0233977	1.21905	1.01528
GO:0002431 Fc receptor mediated stimulatory signaling pathway	0.00139986	0.0240521	1.15625	2.93585
GO:0002433 immune response-regulating cell surface receptor signaling pathway involved in phagocytosis	0.00139986	0.0240521	1.15625	2.93585
GO:0038094 Fc-gamma receptor signaling pathway	0.00139986	0.0240521	1.15625	2.93585
GO:0038096 Fc-gamma receptor signaling pathway involved in phagocytosis	0.00139986	0.0240521	1.15625	2.93585
GO:0009615 response to virus	0.00159984	0.026293	1.16691	2.97295
GO:0009893 positive regulation of metabolic process	0.00159984	0.026293	1.18016	0.95442
GO:0050776 regulation of immune response	0.00159984	0.026293	1.21743	2.93585
GO:0060255 regulation of macromolecule metabolic process	0.00159984	0.026293	1.2098	0.95442
GO:0010942 positive regulation of cell death	0.00169983	0.0267723	1.15972	0.00921834
GO:0032787 monocarboxylic acid metabolic process	0.00169983	0.0267723	1.20404	0.165627
GO:0051607 defense response to virus	0.00169983	0.0267723	1.13998	2.97295
GO:0051641 cellular localization	0.00169983	0.0267723	1.1483	1.01528
GO:0043167 ion binding	0.00179982	0.0280549	1.1762	0.0212369
GO:0005543 phospholipid binding	0.00189981	0.0287251	1.15517	0.552172
GO:0009967 positive regulation of signal transduction	0.00189981	0.0287251	1.17512	0.00339922
GO:0010647 positive regulation of cell communication	0.00189981	0.0287251	1.17512	0.00339922
GO:0016482 cytosolic transport	0.0019998	0.0296441	1.1616	0.553283
GO:0042157 lipoprotein metabolic process	0.0019998	0.0296441	1.13983	0.553283
GO:0008289 lipid binding	0.00219978	0.0322919	1.17816	0.552172
GO:0001775 cell activation	0.00229977	0.0331167	1.16644	0.00782414
GO:0009605 response to external stimulus	0.00229977	0.0331167	1.16655	1.31291
GO:0032879 regulation of localization	0.00239976	0.0342305	1.15736	1.06575
GO:0043085 positive regulation of catalytic activity	0.00249975	0.0353236	1.12227	0.73568
GO:0002253 activation of immune response	0.00259974	0.0360624	1.13796	1.06575
GO:0002757 immune response-activating signal transduction	0.00259974	0.0360624	1.13796	1.06575
GO:0051050 positive regulation of transport	0.00279972	0.0384834	1.14821	1.31291
GO:0046907 intracellular transport	0.00289971	0.0391461	1.12116	0.553283
GO:0050790 regulation of catalytic activity	0.00289971	0.0391461	1.13876	0.73568
GO:0032101 regulation of response to external stimulus	0.0029997	0.0397855	1.1203	2.97295
GO:0044255 cellular lipid metabolic process	0.0029997	0.0397855	1.11628	0.22332
GO:0031399 regulation of protein modification process	0.00309969	0.0400575	1.11163	0.95442
GO:0045785 positive regulation of cell adhesion	0.00309969	0.0400575	1.11781	0.0158558
GO:0051270 regulation of cellular component movement	0.00309969	0.0400575	1.12987	1.06575
GO:0031323 regulation of cellular metabolic process	0.00349965	0.0444661	1.12001	0.95442
GO:0097529 myeloid leukocyte migration	0.00349965	0.0444661	1.09127	28.0574
GO:0030595 leukocyte chemotaxis	0.00359964	0.0451116	1.07944	5.88326
GO:0043068 positive regulation of programmed cell death	0.00369963	0.0451116	1.09699	0.00921834
GO:0048523 negative regulation of cellular process	0.00369963	0.0451116	1.09506	1.00803
GO:0050795 regulation of behavior	0.00369963	0.0451116	1.07944	5.88326
GO:0051928 positive regulation of calcium ion transport	0.00369963	0.0451116	1.09695	2.62571
GO:0005102 signaling receptor binding	0.00379962	0.0455954	1.08982	1.06575
GO:0019221 cytokine-mediated signaling pathway	0.00379962	0.0455954	1.08372	9.17738
GO:0043065 positive regulation of apoptotic process	0.00389961	0.0464269	1.09524	1.22176
GO:0006810 transport	0.0039996	0.0472453	1.11111	1.31291
GO:0032270 positive regulation of cellular protein metabolic process	0.00409959	0.0476814	1.08471	0.95442
GO:0051247 positive regulation of protein metabolic process	0.00409959	0.0476814	1.08471	0.95442
GO:0044089 positive regulation of cellular component biogenesis	0.00419958	0.0484715	1.08769	0.480835
GO:0006897 endocytosis	0.00429957	0.0489128	1.07538	2.93585
GO:0001664 G protein-coupled receptor binding	0.00439956	0.0489128	1.08115	0.0197918
GO:0023056 positive regulation of signaling	0.00439956	0.0489128	1.08202	0.00339922
GO:0032268 regulation of cellular protein metabolic process	0.00439956	0.0489128	1.09442	0.758314
GO:0001932 regulation of protein phosphorylation	0.00449955	0.0496593	1.06564	0.95442
