# Supplementary material for: Reference-free cell type deconvolution of multi-cellular pixel-resolution spatially resolved transcriptomics data
Source: Nat Commun. 2022 Apr 29;13:2339. doi: 10.1038/s41467-022-30033-z (PMC9055051; doi:10.1038/s41467-022-30033-z)
Supplement: Supplementary file 6 — Supplementary Software [file 41467_2022_30033_MOESM6_ESM.gz]

Archive with 43 entries (34 files):
- STdeconvolve/DESCRIPTION
- STdeconvolve/NAMESPACE
- STdeconvolve/NEWS.md
- STdeconvolve/R
- STdeconvolve/R/data.R
- STdeconvolve/R/functions.R
- STdeconvolve/R/import.R
- STdeconvolve/R/plot.R
- STdeconvolve/README.md
- STdeconvolve/build
- STdeconvolve/build/vignette.rds
- STdeconvolve/data
- STdeconvolve/data/datalist
- STdeconvolve/data/mOB.rda
- STdeconvolve/inst
- STdeconvolve/inst/doc
- STdeconvolve/inst/doc/vignette.R
- STdeconvolve/inst/doc/vignette.Rmd
- STdeconvolve/inst/doc/vignette.html
- STdeconvolve/man
- STdeconvolve/man/annotateCellTypesGSEA.Rd
- STdeconvolve/man/cleanCounts.Rd
- STdeconvolve/man/correlationPlot.Rd
- STdeconvolve/man/fitLDA.Rd
- STdeconvolve/man/getBetaTheta.Rd
- STdeconvolve/man/getCorrMtx.Rd
- STdeconvolve/man/getOverdispersedGenes.Rd
- STdeconvolve/man/lsatPairs.Rd
- STdeconvolve/man/mOB.Rd
- STdeconvolve/man/optimalModel.Rd
- STdeconvolve/man/perplexityPlot.Rd
- STdeconvolve/man/preprocess.Rd
- STdeconvolve/man/restrictCorpus.Rd
- STdeconvolve/man/topGenes.Rd
- STdeconvolve/man/vizAllTopics.Rd
- STdeconvolve/man/vizGeneCounts.Rd
- STdeconvolve/man/vizTopic.Rd
- STdeconvolve/tests
- STdeconvolve/tests/testthat
- STdeconvolve/tests/testthat.R
- STdeconvolve/tests/testthat/test-STdeconvolve.R
- STdeconvolve/vignettes
- STdeconvolve/vignettes/vignette.Rmd
