# Supplementary material for: Reference-free cell type deconvolution of multi-cellular pixel-resolution spatially resolved transcriptomics data
Source: Nat Commun. 2022 Apr 29;13:2339. doi: 10.1038/s41467-022-30033-z (PMC9055051; doi:10.1038/s41467-022-30033-z)
Supplement: Supplementary file 6 — Supplementary Software [file 41467_2022_30033_MOESM6_ESM.gz › STdeconvolve/NAMESPACE]

# Generated by roxygen2: do not edit by hand

export(annotateCellTypesGSEA)
export(cleanCounts)
export(correlationPlot)
export(fitLDA)
export(getBetaTheta)
export(getCorrMtx)
export(getOverdispersedGenes)
export(lsatPairs)
export(optimalModel)
export(perplexityPlot)
export(preprocess)
export(restrictCorpus)
export(topGenes)
export(vizAllTopics)
export(vizGeneCounts)
export(vizTopic)
importFrom(grDevices,rainbow)
importFrom(graphics,hist)
importFrom(graphics,par)
importFrom(methods,slot)
importFrom(mgcv,gam)
importFrom(mgcv,s)
importFrom(stats,as.formula)
importFrom(stats,cor)
importFrom(stats,lm)
importFrom(stats,pf)
importFrom(stats,predict)
importFrom(stats,qchisq)
importFrom(stats,quantile)
importFrom(stats,resid)
importFrom(stats,var)
importFrom(utils,read.table)
