# Supplementary material for: Reference-free cell type deconvolution of multi-cellular pixel-resolution spatially resolved transcriptomics data
Source: Nat Commun. 2022 Apr 29;13:2339. doi: 10.1038/s41467-022-30033-z (PMC9055051; doi:10.1038/s41467-022-30033-z)
Supplement: Supplementary file 6 — Supplementary Software [file 41467_2022_30033_MOESM6_ESM.gz › STdeconvolve/R/data.R]

#' Spatial transcriptomics of the mouse olfactory bulb
#'
#' @format List where 'counts' is a sparse matrix with columns as voxels and rows as genes and
#'                    'pos' is a data frame of x and y position values per voxel
#'
#' @source \url{https://science.sciencemag.org/content/353/6294/78}
#' 
#' @usage data(mOB)
"mOB"

# MERFISH data of the mouse pre-optic region for a female naive animal (FN7)
#
# @format List where 'mat' is a sparse matrix with columns as cells and rows as genes
#                          where expression values have already been normalized by volume
#                    'pos' is a data frame of x, y, z position values per cell
#                          and brain position as 6 slice indices from anterior to posterior
#
# @source \url{https://science.sciencemag.org/content/362/6416/eaau5324/}
# "mPOA"

#' Spatial transcriptomics of 4 breast cancer biopsy sections
#'
#' @format List where 'counts' is a sparse matrix with columns as voxels and rows as genes and
#'                    'pos' is a data frame of x and y position values per voxel
#'                          and slice index for 4 consecutive slices
#'
#' @source \url{https://science.sciencemag.org/content/353/6294/78}
#' 
#' @usage data(BCL)
# "BCL"
