# Supplementary material for: Reference-free cell type deconvolution of multi-cellular pixel-resolution spatially resolved transcriptomics data
Source: Nat Commun. 2022 Apr 29;13:2339. doi: 10.1038/s41467-022-30033-z (PMC9055051; doi:10.1038/s41467-022-30033-z)
Supplement: Supplementary file 6 — Supplementary Software [file 41467_2022_30033_MOESM6_ESM.gz › STdeconvolve/man/correlationPlot.Rd]

% Generated by roxygen2: do not edit by hand
% Please edit documentation in R/plot.R
\name{correlationPlot}
\alias{correlationPlot}
\title{Generate heatmap of correlations}
\usage{
correlationPlot(
  mat,
  colLabs = NA,
  rowLabs = NA,
  title = NA,
  annotation = FALSE
)
}
\arguments{
\item{mat}{matrix with correlation values from -1 to 1}

\item{colLabs}{x-axis label for plot. These are the columns of the matrix, or specifically m2 from getCorrMtx. (default: NULL)}

\item{rowLabs}{y-axis label for plot. These are the rows of the matrix, or specifically m1 from getCorrMtx. (default: NULL)}

\item{title}{title of the plot. (default: NULL)}

\item{annotation}{Boolean to show the correlation values in the squares of the heatmap (default; FALSE)}
}
\value{
a heatmap of the values in the input mat
}
\description{
Visualize the correlations between topics stored in a matrix, typically one
returned via \code{getCorrMtx()}. This function uses ggplot2::geom_tile.
}
\examples{
data(mOB)
pos <- mOB$pos
cd <- mOB$counts
counts <- cleanCounts(cd, min.lib.size = 100)
corpus <- restrictCorpus(counts, removeAbove=1.0, removeBelow = 0.05)
ldas <- fitLDA(t(as.matrix(corpus)), Ks = 8)
optLDA <- optimalModel(models = ldas, opt = 8)
results <- getBetaTheta(optLDA, perc.filt = 0.05, betaScale = 1000)
deconProp <- results$theta
corMtx <- getCorrMtx(m1 = as.matrix(deconProp), m2 = as.matrix(deconProp), type = "t")
rownames(corMtx) <- paste0("X", seq(nrow(corMtx)))
colnames(corMtx) <- paste0("X", seq(ncol(corMtx)))
correlationPlot(mat = corMtx, title = "Proportional correlation", annotation = TRUE) +
    ggplot2::theme(axis.text.x = ggplot2::element_text(angle = 90, vjust = 0))

}
