# Supplementary material for: Reference-free cell type deconvolution of multi-cellular pixel-resolution spatially resolved transcriptomics data
Source: Nat Commun. 2022 Apr 29;13:2339. doi: 10.1038/s41467-022-30033-z (PMC9055051; doi:10.1038/s41467-022-30033-z)
Supplement: Supplementary file 6 — Supplementary Software [file 41467_2022_30033_MOESM6_ESM.gz › STdeconvolve/man/fitLDA.Rd]

% Generated by roxygen2: do not edit by hand
% Please edit documentation in R/functions.R
\name{fitLDA}
\alias{fitLDA}
\title{Find the optimal number of cell-types K for the LDA model}
\usage{
fitLDA(
  counts,
  Ks = seq(2, 10, by = 2),
  seed = 0,
  perc.rare.thresh = 0.05,
  ncores = 1,
  plot = TRUE,
  verbose = TRUE
)
}
\arguments{
\item{counts}{Gene expression counts with pixels as rows and genes as columns}

\item{Ks}{vector of K parameters, or number of cell-types, to fit models with}

\item{seed}{Random seed}

\item{perc.rare.thresh}{the number of deconvolved cell-types with mean pixel proportion below this fraction used to assess
performance of fitted models for each K. Recorded for each K. (default: 0.05)}

\item{ncores}{Number of cores for parallelization (default: 1). Suggest: parallel::detectCores()}

\item{plot}{Boolean for plotting (default: TRUE)}

\item{verbose}{Boolean for verbosity (default: TRUE)}
}
\value{
A list that contains
\itemize{
\item models: each fitted LDA model for a given K
\item kneedOptK: the optimal K based on Kneed algorithm
\item minOptK: the optimal K based on minimum
\item ctPropOptK: Suggested upper bound on K. K in which number of returned cell-types
with mean proportion < perc.rare.thresh starts to increase steadily.
\item numRare: number of cell-types with mean pixel proportion < perc.rare.thresh for each K
\item perplexities: perplexity scores for each model
\item fitCorpus: the corpus that was used to fit each model
\item testCorpus: the corpus used to compute model perplexity.
}
}
\description{
The input for topicmodels::LDA needs to be a
slam::as.simple_triplet_matrix (docs x words). Access a given model in
the returned list via: lda$models$k. The models are objects from
the R package "topicmodels". The LDA models have slots with additional
information.
}
\examples{
data(mOB)
pos <- mOB$pos
cd <- mOB$counts
counts <- cleanCounts(cd, min.lib.size = 100)
corpus <- restrictCorpus(counts, removeAbove=1.0, removeBelow = 0.05)
ldas <- fitLDA(t(as.matrix(corpus)), Ks = seq(2,6), ncores=7)

}
