# Supplementary material for: Reference-free cell type deconvolution of multi-cellular pixel-resolution spatially resolved transcriptomics data
Source: Nat Commun. 2022 Apr 29;13:2339. doi: 10.1038/s41467-022-30033-z (PMC9055051; doi:10.1038/s41467-022-30033-z)
Supplement: Supplementary file 6 — Supplementary Software [file 41467_2022_30033_MOESM6_ESM.gz › STdeconvolve/man/getCorrMtx.Rd]

% Generated by roxygen2: do not edit by hand
% Please edit documentation in R/functions.R
\name{getCorrMtx}
\alias{getCorrMtx}
\title{Find Pearson's correlations between topics (cell-types) with respect to their
proportions across documents (pixels), i.e. thetas, or gene probabilities,
i.e. betas.}
\usage{
getCorrMtx(m1, m2, type = c("t", "b"), thresh = NULL, verbose = TRUE)
}
\arguments{
\item{m1}{first matrix}

\item{m2}{second matrix}

\item{type}{must be either "t" (theta; cell-type proportions across pixels) or "b" (beta; cell-type gene expression profiles)}

\item{thresh}{if comparing betas, use to compare genes above this probability (e.g., expression level).
NULL or 0 < numeric < 1.0 (default: NULL)}

\item{verbose}{control the verbosity (default: TRUE)}
}
\value{
matrix of Pearson's correlations; m1 (rows) by m2 (cols)
}
\description{
Find Pearson's correlations between topics (cell-types) with respect to their
proportions across documents (pixels), i.e. thetas, or gene probabilities,
i.e. betas.
}
\examples{
data(mOB)
pos <- mOB$pos
cd <- mOB$counts
counts <- cleanCounts(cd, min.lib.size = 100)
corpus <- restrictCorpus(counts, removeAbove=1.0, removeBelow = 0.05)
ldas <- fitLDA(t(as.matrix(corpus)), Ks = 8)
optLDA <- optimalModel(models = ldas, opt = 8)
results <- getBetaTheta(optLDA, perc.filt = 0.05, betaScale = 1000)
deconProp <- results$theta
corMtx <- getCorrMtx(m1 = as.matrix(deconProp), m2 = as.matrix(deconProp), type = "t")
rownames(corMtx) <- paste0("X", seq(nrow(corMtx)))
colnames(corMtx) <- paste0("X", seq(ncol(corMtx)))
head(corMtx)

}
