# Supplementary material for: Reference-free cell type deconvolution of multi-cellular pixel-resolution spatially resolved transcriptomics data
Source: Nat Commun. 2022 Apr 29;13:2339. doi: 10.1038/s41467-022-30033-z (PMC9055051; doi:10.1038/s41467-022-30033-z)
Supplement: Supplementary file 6 — Supplementary Software [file 41467_2022_30033_MOESM6_ESM.gz › STdeconvolve/man/mOB.Rd]

% Generated by roxygen2: do not edit by hand
% Please edit documentation in R/data.R
\docType{data}
\name{mOB}
\alias{mOB}
\title{Spatial transcriptomics of the mouse olfactory bulb}
\format{
List where 'counts' is a sparse matrix with columns as voxels and rows as genes and
'pos' is a data frame of x and y position values per voxel
}
\source{
\url{https://science.sciencemag.org/content/353/6294/78}
}
\usage{
data(mOB)
}
\description{
Spatial transcriptomics of the mouse olfactory bulb
}
\keyword{datasets}
