# Supplementary material for: Reference-free cell type deconvolution of multi-cellular pixel-resolution spatially resolved transcriptomics data
Source: Nat Commun. 2022 Apr 29;13:2339. doi: 10.1038/s41467-022-30033-z (PMC9055051; doi:10.1038/s41467-022-30033-z)
Supplement: Supplementary file 6 — Supplementary Software [file 41467_2022_30033_MOESM6_ESM.gz › STdeconvolve/man/restrictCorpus.Rd]

% Generated by roxygen2: do not edit by hand
% Please edit documentation in R/functions.R
\name{restrictCorpus}
\alias{restrictCorpus}
\title{Restrict to informative words (genes) for topic modeling}
\usage{
restrictCorpus(
  counts,
  removeAbove = 1,
  removeBelow = 0.05,
  alpha = 0.05,
  nTopOD = 1000,
  plot = FALSE,
  verbose = TRUE
)
}
\arguments{
\item{counts}{genes x pixels gene count matrix}

\item{removeAbove}{remove over dispersed genes that are present in more than this fraction of pixels (default: 1.0)}

\item{removeBelow}{remove over dispersed genes that are present in less than this fraction of pixels (default: 0.05)}

\item{alpha}{alpha parameter for getOverdispersedGenes().
Higher = less stringent and more overdispersed genes returned (default: 0.05)}

\item{nTopOD}{number of top over dispersed genes to use. int (default: 1000).
If the number of overdispersed genes is less then this number will use all of them,
or set to NA to use all overdispersed genes.}

\item{plot}{return histogram plots of genes per pixel and pixels per genes
for over dispersed genes and after corpus restriction. (default: FALSE)}

\item{verbose}{(default: TRUE)}
}
\value{
a gene by pixel matrix where the remaining genes have been filtered
}
\description{
identifies over dispersed genes across pixels to use as informative words
(genes) in topic modeling. Also allows ability to restrict over dispersed genes
to those that occur in more than and/or less than selected fractions of pixels in corpus.
Limits to the top 1000 overdispersed genes in order to keep the corpus to a reasonable size.
}
\examples{
data(mOB)
corpus <- restrictCorpus(counts = mOB$counts)
corpus

}
