# Supplementary material for: Reference-free cell type deconvolution of multi-cellular pixel-resolution spatially resolved transcriptomics data
Source: Nat Commun. 2022 Apr 29;13:2339. doi: 10.1038/s41467-022-30033-z (PMC9055051; doi:10.1038/s41467-022-30033-z)
Supplement: Supplementary file 6 — Supplementary Software [file 41467_2022_30033_MOESM6_ESM.gz › STdeconvolve/man/vizAllTopics.Rd]

% Generated by roxygen2: do not edit by hand
% Please edit documentation in R/plot.R
\name{vizAllTopics}
\alias{vizAllTopics}
\title{Visualize all topic proportions across pixels with \code{scatterpie}}
\usage{
vizAllTopics(
  theta,
  pos,
  topicOrder = seq(ncol(theta)),
  topicCols = rainbow(ncol(theta)),
  groups = NA,
  group_cols = NA,
  r = max(0.4, max(pos)/nrow(pos) * 4),
  lwd = 0.5,
  showLegend = TRUE,
  plotTitle = NA,
  overlay = NA
)
}
\arguments{
\item{theta}{document (pixel) x cell-type proportion matrix}

\item{pos}{position of pixels, as data.frame with x and y columns}

\item{topicOrder}{order of topics in theta to visualize as a numeric vector
and same length as topicCols (default: seq(ncol(theta)))}

\item{topicCols}{Vector of colors for each of the cell-types to be visualized.
Same length and order as topicOrder (default: rainbow(ncol(theta)))}

\item{groups}{Indicates color of the scatterpie strokes (borders) with the goal of coloring them
by their assigned group. This can be a vector or factor indicating the group of each
pixel. Needs to be in the same order as the pixel rows in "theta" (default: NA)}

\item{group_cols}{Color labels for the groups. Can be a vector or factor. (default: NA)}

\item{r}{Radius of the scatterpie circles. Adjust based on positions of pixels (default: max(0.4, max(pos)/nrow(pos)*4))}

\item{lwd}{Width of lines of the pie charts. Increasing helps visualize
group_cols if being used.}

\item{showLegend}{Boolean to show the legend indicating cell-types and their color}

\item{plotTitle}{add title to the resulting plot (default: NA)}

\item{overlay}{raster image of an H&E tissue (for example) to plot the scatterpies on top of
(default: NA)}
}
\value{
a plot of scatterpies, where each scatterpie represents
a pixel in space based on the x,y coordinates and the components
represent the proportion of each cell-type at that pixel.
}
\description{
Note: visualizes all cell-types in theta at once (could be
individual cell-types or cell-type-clusters) so for accuracy of the proportions
of each cell-type in a pixel, the row (pixel) should sum to 1.
}
\examples{
data(mOB)
pos <- mOB$pos
cd <- mOB$counts
annot <- mOB$annot
counts <- cleanCounts(cd, min.lib.size = 100)
corpus <- restrictCorpus(counts, removeAbove=1.0, removeBelow = 0.05)
ldas <- fitLDA(t(as.matrix(corpus)), Ks = 8)
optLDA <- optimalModel(models = ldas, opt = 8)
results <- getBetaTheta(optLDA, perc.filt = 0.05, betaScale = 1000)
deconProp <- results$theta
vizAllTopics(deconProp,pos, groups = annot, group_cols = rainbow(length(levels(annot))), r=0.4)

}
